# Supplementary material for: Development of a Rapid and Sensitive Fluorescence Sensing Method for the Detection of Acetaldehyde in Alcoholic Beverages
Source: Foods. 2022 Oct 31;11(21):3450. doi: 10.3390/foods11213450 (PMC9655822; doi:10.3390/foods11213450)
Supplement: Supplementary file 1 [file foods-11-03450-s001.zip]

Archive with 1 entries (1 files):
- foods-1945430-supplementary.pdf
